# Supplementary material for: Polymicrobial Biofilm Organization of Staphylococcus aureus and Pseudomonas aeruginosa in a Chronic Wound Environment
Source: Int J Mol Sci. 2022 Sep 15;23(18):10761. doi: 10.3390/ijms231810761 (PMC9504628; doi:10.3390/ijms231810761)
Supplement: Supplementary file 1 [file ijms-23-10761-s001.zip]

Archive with 1 entries (1 files):
- ijms-1874308-supplementary.pdf
